# Supplementary material for: A Linkage Map and QTL Analysis for Pyrethroid Resistance in the Bed Bug Cimex lectularius
Source: G3 (Bethesda). 2016 Oct 12;6(12):4059–66. doi: 10.1534/g3.116.033092 (PMC5144974; doi:10.1534/g3.116.033092)
Supplement: Supplemental Material [file supp_g3.116.033092_TableS2.csv]

RAD	scaffold	bp	LG	map_pos
r6145	NW_014465111	1671864	LG1	0
r6135	NW_014465111	1117906	LG1	1.00000002822922e-07
r6159	NW_014465111	472047	LG1	0.616962810512254
r1697	NW_014465022	2962698	LG1	1.32913355402234
r1692	NW_014465022	2903501	LG1	1.32913365402234
r1693	NW_014465022	2903504	LG1	1.32913375402234
r1759	NW_014465022	954173	LG1	1.32913385402234
r1685	NW_014465022	1750699	LG1	1.32913395402235
r1703	NW_014465022	3841945	LG1	2.04171623631751
r1711	NW_014465022	4741436	LG1	2.75251066386283
r1730	NW_014465022	7850132	LG1	4.495997620569
r1731	NW_014465022	7850135	LG1	4.495997720569
r1756	NW_014465022	9286215	LG1	5.24745446743169
r1608	NW_014465022	10477891	LG1	8.24878977104254
r1607	NW_014465022	10477888	LG1	8.24878987104254
r4814	NW_014465062	4189842	LG1	12.5297180207649
r4799	NW_014465062	1909163	LG1	15.4049121218278
r4796	NW_014465062	1813633	LG1	15.4049122218278
r4791	NW_014465062	1727004	LG1	15.4049123218278
r5275	NW_014465075	1373705	LG1	17.9757007677985
r2584	NW_014465030	51270	LG1	20.5456532023891
r2615	NW_014465030	76942	LG1	20.5456533023891
r2616	NW_014465030	76945	LG1	20.5456534023891
r2633	NW_014465030	863214	LG1	20.5456535023891
r5445	NW_014465080	697745	LG1	21.2577916660264
r5434	NW_014465080	2659769	LG1	21.2577917660264
r5446	NW_014465080	697748	LG1	21.2577918660264
r5440	NW_014465080	3037521	LG1	21.2577919660264
r2532	NW_014465030	2061964	LG1	23.4542933148432
r2534	NW_014465030	2329287	LG1	24.162297347959
r2536	NW_014465030	2419765	LG1	25.5888683565732
r2537	NW_014465030	2419768	LG1	25.5888684565732
r2544	NW_014465030	2811464	LG1	25.5888685565732
r2545	NW_014465030	2811467	LG1	25.5888686565732
r2572	NW_014465030	4477050	LG1	27.016289963245
r2590	NW_014465030	5225383	LG1	27.016290063245
r2637	NW_014465030	8703707	LG1	27.7400868180396
r2650	NW_014465030	9613177	LG1	28.2336592393634
r2200	NW_014465026	3565407	LG2	0
r2209	NW_014465026	6234403	LG2	2.41878482766776
r2163	NW_014465026	10965957	LG2	5.47337446925871
r2160	NW_014465026	10720256	LG2	6.17519853653139
r2162	NW_014465026	10965954	LG2	6.84937927048023
r3361	NW_014465039	5351883	LG2	10.5650905579285
r1582	NW_014465021	854801	LG2	20.8887554211376
r6240	NW_014465115	1201905	LG2	21.6405983702654
r6484	NW_014465136	388179	LG2	22.1857112509238
r6233	NW_014465115	1039607	LG2	23.4192134869172
r6235	NW_014465115	1114049	LG2	23.4192234869172
r6499	NW_014465136	786966	LG2	23.4192334869172
r6492	NW_014465136	497015	LG2	24.1256416181819
r5952	NW_014465100	2104893	LG2	27.5575234992162
r5963	NW_014465100	2707739	LG2	28.402476116749
r6415	NW_014465128	978532	LG2	29.4549886752101
r6189	NW_014465112	573460	LG2	30.5084089334493
r6491	NW_014465136	497012	LG2	31.9284753166602
r6244	NW_014465115	1623703	LG2	31.9284853166602
r6239	NW_014465115	1201902	LG2	32.515674999838
r1520	NW_014465021	144592	LG2	34.5053360829809
r1534	NW_014465021	3975890	LG2	37.3444531859884
r1554	NW_014465021	5366640	LG2	38.051328864003
r1553	NW_014465021	5366637	LG2	38.051338864003
r1560	NW_014465021	5702758	LG2	38.051348864003
r1556	NW_014465021	5696262	LG2	38.0513693546625
r1589	NW_014465021	9226639	LG2	40.1918289011713
r5107	NW_014465068	451585	LG2	40.9002895971041
r5075	NW_014465068	1059067	LG2	40.9002995971041
r5106	NW_014465068	451582	LG2	40.9003095971041
r5087	NW_014465068	1992389	LG2	41.6073671588028
r5550	NW_014465085	770573	LG2	41.6073771588028
r3307	NW_014465039	1205430	LG2	44.4733432603479
r3322	NW_014465039	2317424	LG2	45.1807417398508
r3321	NW_014465039	2300013	LG2	45.1807517398508
r3323	NW_014465039	2317427	LG2	45.1807617398508
r3320	NW_014465039	2300010	LG2	45.1807717398508
r5665	NW_014465088	3525792	LG3	0
r5649	NW_014465088	2665333	LG3	0.846663551333958
r5641	NW_014465088	2411134	LG3	2.08422444960577
r5632	NW_014465088	1322888	LG3	2.60349465049224
r5670	NW_014465088	399828	LG3	2.60350465049224
r5666	NW_014465088	3635645	LG3	3.31075444036583
r5650	NW_014465088	2837800	LG3	3.31076444036583
r1367	NW_014465020	15207239	LG3	4.53188945864179
r1361	NW_014465020	14276161	LG3	5.04088586557786
r1366	NW_014465020	15012667	LG3	5.04089586557787
r1354	NW_014465020	14006784	LG3	6.46264855067767
r1324	NW_014465020	11452234	LG3	8.58828631433895
r1323	NW_014465020	11452231	LG3	8.58830387120249
r1306	NW_014465020	10064900	LG3	9.40877759287164
r1309	NW_014465020	10241944	LG3	9.40878759287164
r1451	NW_014465020	7040664	LG3	12.7650979950949
r1442	NW_014465020	6329341	LG3	13.5857481998612
r1419	NW_014465020	5352255	LG3	13.5857581998612
r1443	NW_014465020	6753033	LG3	13.5857681998612
r1441	NW_014465020	6329338	LG3	13.5857781998612
r1409	NW_014465020	4837543	LG3	14.2931555090234
r1417	NW_014465020	5121443	LG3	14.9833564833798
r1433	NW_014465020	591870	LG3	18.0195164566527
r1432	NW_014465020	591867	LG3	18.0195264566527
r4837	NW_014465063	3149025	LG3	27.6778816934663
r4832	NW_014465063	2476287	LG3	27.6778916934663
r4861	NW_014465063	4843530	LG3	28.7414331527023
r3223	NW_014465038	1580839	LG3	29.8052262550573
r3230	NW_014465038	3156010	LG3	29.8052362550573
r3303	NW_014465038	8425613	LG3	34.1575312315555
r6015	NW_014465105	1137875	LG3	34.8645426234301
r6572	NW_014465147	108043	LG3	34.8645526234301
r6033	NW_014465105	729550	LG3	34.8645626234301
r6029	NW_014465105	478650	LG3	35.5769294106762
r3968	NW_014465047	272958	LG4	0
r3978	NW_014465047	3801105	LG4	1.50229899438923
r5510	NW_014465083	849747	LG4	2.24426683162843
r5508	NW_014465083	78595	LG4	2.68839967886344
r3449	NW_014465041	3292233	LG4	3.61643232617697
r3441	NW_014465041	2842427	LG4	3.61643242617698
r3448	NW_014465041	3292230	LG4	3.61643252617698
r1198	NW_014465019	15823398	LG4	5.47568627220521
r1121	NW_014465019	12040933	LG4	7.30105057305586
r1135	NW_014465019	12604568	LG4	9.11031807253799
r1122	NW_014465019	12040936	LG4	9.110318172538
r1172	NW_014465019	13990370	LG4	9.110318272538
r1262	NW_014465019	4969811	LG4	12.0770018131789
r1261	NW_014465019	4969808	LG4	12.0770019131789
r2991	NW_014465035	1895986	LG4	17.469032177988
r3007	NW_014465035	3583946	LG4	18.9022281284276
r3006	NW_014465035	3583943	LG4	18.9022282284276
r3011	NW_014465035	3810781	LG4	19.6159532444007
r3014	NW_014465035	4054689	LG4	19.6159533444007
r3026	NW_014465035	5769685	LG4	21.056972175781
r3027	NW_014465035	5769688	LG4	21.056972275781
r3054	NW_014465035	7109320	LG4	21.7694705715127
r3055	NW_014465035	7109323	LG4	21.7694706715127
r3064	NW_014465035	8946641	LG4	23.2140807676059
r3071	NW_014465035	9391013	LG4	24.6586854713836
r5358	NW_014465078	3052780	LG4	24.6586855713836
r5357	NW_014465078	3052777	LG4	24.6586856713836
r5359	NW_014465078	3393264	LG4	24.6586857713836
r5354	NW_014465078	2728163	LG4	26.3901487277917
r2939	NW_014465034	7315	LG4	31.2474205630548
r2867	NW_014465034	2444780	LG4	34.1908976055732
r2901	NW_014465034	4661943	LG4	34.8965988154941
r2908	NW_014465034	5141798	LG4	35.4935451649857
r6368	NW_014465125	304475	LG5	0
r6076	NW_014465108	1286316	LG5	2.15044495412706
r6089	NW_014465108	74229	LG5	4.3630864180763
r1957	NW_014465024	14608900	LG5	5.19642144220285
r1958	NW_014465024	14608903	LG5	5.19642154220285
r1923	NW_014465024	10015144	LG5	5.9081260709649
r2056	NW_014465024	9973998	LG5	5.90812617096491
r2055	NW_014465024	9973995	LG5	5.90812627096491
r2048	NW_014465024	9555000	LG5	5.90812637096491
r2047	NW_014465024	9554997	LG5	5.90812647096492
r2058	NW_014465024	9975377	LG5	5.90812657096492
r2040	NW_014465024	8391255	LG5	7.3521987102525
r4825	NW_014465063	1233779	LG5	7.3521988102525
r4852	NW_014465063	373660	LG5	7.3521989102525
r776	NW_014465016	813076	LG5	10.2989833211953
r734	NW_014465016	5500470	LG5	13.0601590799339
r733	NW_014465016	5500467	LG5	13.0601591799339
r741	NW_014465016	6004616	LG5	13.9488270027248
r742	NW_014465016	6004619	LG5	13.9488271027248
r723	NW_014465016	3630764	LG5	13.9488272027248
r751	NW_014465016	7466188	LG5	16.8943610504809
r780	NW_014465016	8184889	LG5	16.8943611504809
r796	NW_014465016	9210641	LG5	17.6056196875867
r2061	NW_014465025	10135338	LG5	19.7938324856616
r2116	NW_014465025	6399586	LG5	22.7457070057275
r2102	NW_014465025	4957965	LG5	22.7457071057275
r2103	NW_014465025	4957968	LG5	22.7457072057275
r2082	NW_014465025	158402	LG5	27.263292774803
r5253	NW_014465074	2551833	LG5	27.263292874803
r5246	NW_014465074	1454553	LG5	27.263292974803
r1069	NW_014465018	5854882	LG6	0
r1080	NW_014465018	7070437	LG6	1.00000002822922e-07
r1099	NW_014465018	9300632	LG6	1.44751240599761
r6702	NW_014465713	1433	LG6	7.68212923431101
r1011	NW_014465018	13540304	LG6	7.68212933431101
r1012	NW_014465018	13774292	LG6	7.68212943431102
r1017	NW_014465018	14822824	LG6	8.39487402612584
r1018	NW_014465018	14822827	LG6	8.39487412612585
r1027	NW_014465018	16162850	LG6	9.82955142501858
r4779	NW_014465061	656322	LG6	12.775045718268
r4780	NW_014465061	656325	LG6	12.775045818268
r4757	NW_014465061	3047551	LG6	15.3349411925285
r197	NW_014465015	2723336	LG6	20.2661507032363
r58	NW_014465015	1564747	LG6	20.2661508032363
r3639	NW_014465042	6070065	LG6	20.2661509032363
r17	NW_014465015	1161048	LG6	20.2661510032363
r332	NW_014465015	3373760	LG6	20.2661511032363
r27	NW_014465015	1276927	LG6	20.9747358408209
r154	NW_014465015	2278149	LG6	20.9747359408209
r4749	NW_014465061	1501417	LG6	27.1565339668576
r4781	NW_014465061	750291	LG6	28.5856984867051
r1010	NW_014465018	13540301	LG6	33.9134445661632
r1004	NW_014465018	12897544	LG6	33.9134446661632
r996	NW_014465018	12284979	LG6	34.6844305789998
r1075	NW_014465018	6556831	LG6	41.6974913708231
r1060	NW_014465018	5570101	LG6	42.403068999668
r1061	NW_014465018	5570104	LG6	43.0056225451013
r3729	NW_014465043	5872968	LG7	0
r4140	NW_014465049	61026	LG7	2.29890581391953
r3697	NW_014465043	258568	LG7	2.29891581391953
r4116	NW_014465049	3955089	LG7	5.89654748888365
r4115	NW_014465049	3955086	LG7	5.89655748888365
r4634	NW_014465058	2928532	LG7	10.7106091850361
r4629	NW_014465058	2555413	LG7	11.6004249440386
r4635	NW_014465058	2928535	LG7	12.5379513671815
r6333	NW_014465121	64745	LG7	14.4445026305052
r5009	NW_014465066	872606	LG7	17.3257964731762
r4981	NW_014465066	2208478	LG7	17.3258064731762
r5796	NW_014465092	1931803	LG7	21.7870020161156
r3502	NW_014465042	2463841	LG7	25.3084630080581
r3493	NW_014465042	1850222	LG7	25.3084730080581
r3527	NW_014465042	4913314	LG7	25.3084830080581
r3521	NW_014465042	4692129	LG7	25.3129470181825
r3498	NW_014465042	2111884	LG7	26.6133031308502
r3492	NW_014465042	1850219	LG7	28.3146290231544
r3526	NW_014465042	4913311	LG7	29.1310889736258
r3507	NW_014465042	3403555	LG7	29.1310989736258
r5802	NW_014465092	2096874	LG7	33.4823514647822
r5816	NW_014465092	2288670	LG7	33.4823614647822
r4243	NW_014465051	4598349	LG7	34.9045701209606
r4969	NW_014465066	1423970	LG7	37.4870162993197
r6359	NW_014465124	855074	LG7	39.1894666900162
r6428	NW_014465130	526059	LG8	0
r5852	NW_014465094	17322	LG8	1.57258805398508
r5851	NW_014465094	17319	LG8	1.57265419845461
r4299	NW_014465052	6226145	LG8	3.03128465310507
r5844	NW_014465094	1079321	LG8	3.03129465310507
r5847	NW_014465094	1164680	LG8	3.03130465310507
r5310	NW_014465076	2680499	LG8	5.17149024178296
r5305	NW_014465076	2319579	LG8	5.17150024178296
r5302	NW_014465076	2033626	LG8	5.17151024178296
r5301	NW_014465076	1962751	LG8	5.17152024178296
r5528	NW_014465084	3244809	LG8	5.88051336104112
r5513	NW_014465084	1093214	LG8	7.30332803232634
r6289	NW_014465119	174804	LG8	8.01176396423578
r4525	NW_014465056	3869714	LG8	13.8851669220326
r4485	NW_014465056	1429010	LG8	15.3059328597642
r4489	NW_014465056	1446864	LG8	15.9849692218973
r2653	NW_014465031	2119750	LG8	24.1551357030562
r2654	NW_014465031	2119753	LG8	24.1551457030562
r2673	NW_014465031	441270	LG8	24.1551557030562
r2661	NW_014465031	299216	LG8	24.8826474663413
r2662	NW_014465031	299219	LG8	24.8826574663413
r6208	NW_014465113	1501321	LG9	0
r5891	NW_014465096	1316137	LG9	2.11050039044571
r5890	NW_014465096	1316134	LG9	2.70216914691009
r5485	NW_014465082	588014	LG9	4.84177131277215
r5486	NW_014465082	588017	LG9	4.84178131277215
r5897	NW_014465096	2408813	LG9	5.59767553143717
r5403	NW_014465079	2917080	LG9	11.3332135771534
r5394	NW_014465079	2483514	LG9	11.3332517189466
r5159	NW_014465070	422416	LG9	14.2033583193568
r5158	NW_014465070	422413	LG9	14.2033683193568
r1802	NW_014465023	14117639	LG9	15.6266312310382
r1771	NW_014465023	12079170	LG9	17.0498765275636
r1776	NW_014465023	12248656	LG9	17.0498865275636
r1765	NW_014465023	10858539	LG9	19.1600759167018
r1762	NW_014465023	10510317	LG9	21.2723275156668
r1903	NW_014465023	7935847	LG9	22.6962274132211
r1902	NW_014465023	7935844	LG9	22.6962374132211
r1909	NW_014465023	8552631	LG9	22.6962474132211
r1908	NW_014465023	8552628	LG9	24.1531499362375
r5167	NW_014465071	1209033	LG10	0
r4604	NW_014465057	4022685	LG10	4.51752474853035
r3922	NW_014465046	4198123	LG10	8.10954515983429
r4572	NW_014465057	1542133	LG10	8.10955515983429
r4576	NW_014465057	1608043	LG10	8.10956515983429
r3896	NW_014465046	1650267	LG10	10.9794088914319
r3899	NW_014465046	1756763	LG10	11.4835918091568
r3898	NW_014465046	1756760	LG10	11.4836360325352
r3884	NW_014465046	1044226	LG10	12.6992537797081
r3883	NW_014465046	1010549	LG10	12.6992960993338
r3891	NW_014465046	1356991	LG10	12.6993060993338
r3941	NW_014465046	772121	LG10	13.4071828544971
r3940	NW_014465046	772118	LG10	13.4071928544971
r4465	NW_014465055	4374875	LG10	14.8296438008959
r4444	NW_014465055	2963329	LG10	16.2513747652493
r4432	NW_014465055	2192470	LG10	16.9585434674347
r4420	NW_014465055	1694019	LG10	16.9585534674347
r4427	NW_014465055	1897481	LG10	16.9585634674347
r4428	NW_014465055	1908963	LG10	16.9585734674347
r2481	NW_014465029	5583718	LG11	0
r2479	NW_014465029	5503453	LG11	0.458836246592687
r2491	NW_014465029	6065154	LG11	1.90341382681827
r348	NW_014465015	4283082	LG11	2.61403486700864
r2500	NW_014465029	6712255	LG11	2.61403496700864
r368	NW_014465015	7686702	LG11	6.3424504195747
r2	NW_014465015	10322244	LG11	9.29879471538742
r3	NW_014465015	10322247	LG11	9.29879481538742
r93	NW_014465015	19279152	LG11	19.4328751753663
r102	NW_014465015	20144575	LG11	20.5501171809671
r133	NW_014465015	21633738	LG11	22.7545279914461
r194	NW_014465015	26495915	LG11	26.5775314330733
r188	NW_014465015	26093304	LG11	27.7713344938206
r187	NW_014465015	26093301	LG11	27.7713345938206
r195	NW_014465015	26948341	LG11	31.5517828233198
r199	NW_014465015	27453502	LG11	33.7875552280075
r200	NW_014465015	27453505	LG11	33.7875553280075
r217	NW_014465015	30754332	LG11	35.4059045206274
r6253	NW_014465116	1186040	LG12	0
r6252	NW_014465116	1186037	LG12	2.54692604056963
r4670	NW_014465059	2271313	LG12	4.00564125756108
r4664	NW_014465059	1328682	LG12	4.00564135756108
r4687	NW_014465059	3757271	LG12	6.20066036228517
r2763	NW_014465032	5110274	LG12	10.769650515798
r2737	NW_014465032	2357778	LG12	15.3263269178455
r2732	NW_014465032	2123354	LG12	15.3263270178455
r2736	NW_014465032	2340584	LG12	15.3263271178455
r687	NW_014465016	20831043	LG12	17.5143004067828
r470	NW_014465016	17890096	LG12	20.8742019283262
r438	NW_014465016	14567695	LG12	21.9332064098172
r428	NW_014465016	14560224	LG12	21.9332065098172
r445	NW_014465016	15332815	LG12	21.9332066098172
r449	NW_014465016	15333169	LG12	21.9332067098172
r4405	NW_014465054	4474428	LG13	0
r4406	NW_014465054	4474431	LG13	2.8404380122497
r4385	NW_014465054	3101611	LG13	3.72561815712727
r4386	NW_014465054	3101614	LG13	4.37878028957846
r4370	NW_014465054	1975846	LG13	7.26940659448269
r6004	NW_014465104	1333051	LG13	9.63611788408162
r2276	NW_014465027	4460325	LG13	16.0896802479891
r2253	NW_014465027	2938064	LG13	18.2383199269379
r2258	NW_014465027	3236934	LG13	18.2383299269379
r2245	NW_014465027	1694923	LG13	19.6579613429048
r2246	NW_014465027	1694926	LG13	19.6579713429048
r2463	NW_014465029	3325522	LG13	20.366765410242
r3761	NW_014465044	3432329	LG13	25.5251358365782
r3762	NW_014465044	3432332	LG13	25.5251458365782
r1818	NW_014465023	2729909	LG14	0
r1813	NW_014465023	181859	LG14	2.26175682691638
r6502	NW_014465137	13266	LG14	2.97649546522325
r3807	NW_014465045	1562755	LG14	3.78117746328788
