# Supplementary material for: A Linkage Map and QTL Analysis for Pyrethroid Resistance in the Bed Bug Cimex lectularius
Source: G3 (Bethesda). 2016 Oct 12;6(12):4059–66. doi: 10.1534/g3.116.033092 (PMC5144974; doi:10.1534/g3.116.033092)
Supplement: Supplemental Material [file supp_g3.116.033092_TableS4.csv]

gene_name	gene_id	scaffold	start	end
lipid storage droplets surface-binding protein 1-like isoform X1	106670443	scaffold2	14862847	14869128
lipid storage droplets surface-binding protein 1-like isoform X2	106670443	scaffold2	14862855	14869128
lipid storage droplets surface-binding protein 1-like isoform X3	106670443	scaffold2	14867456	14869128
lipid storage droplets surface-binding protein 1-like isoform X3	106670443	scaffold2	14867456	14869128
set1/Ash2 histone methyltransferase complex subunit ASH2 isoform X1	106667141	scaffold2	14875658	14885988
set1/Ash2 histone methyltransferase complex subunit ASH2 isoform X2	106667141	scaffold2	14875658	14881406
protein dopey-1 homolog isoform X1	106667108	scaffold2	14886692	14934827
protein dopey-1 homolog isoform X5	106667108	scaffold2	14886692	14934827
protein dopey-1 homolog isoform X3	106667108	scaffold2	14886692	14931685
protein dopey-1 homolog isoform X2	106667108	scaffold2	14886692	14921880
protein dopey-1 homolog isoform X4	106667108	scaffold2	14886692	14917453
eukaryotic translation initiation factor 1A	X-chromosomal	106667162	scaffold2	14919597	14926461
serine/threonine-protein kinase nekl-2-like	106667158	scaffold2	14930207	14931010
DNA-directed RNA polymerase I subunit RPA2	106667134	scaffold2	14935128	14948397
succinate dehydrogenase [ubiquinone] flavoprotein subunit	mitochondrial-like	106666660	scaffold2	14961864	14988637
cytochrome c	106668821	scaffold2	14977040	14979625
succinate dehydrogenase [ubiquinone] flavoprotein subunit	mitochondrial-like	106668813	scaffold2	14988957	15027603
insulin receptor substrate 1 isoform X1	106667510	scaffold2	15058960	15070925
insulin receptor substrate 1 isoform X4	106667510	scaffold2	15058960	15070925
insulin receptor substrate 1 isoform X5	106667510	scaffold2	15058960	15070925
insulin receptor substrate 1 isoform X2	106667510	scaffold2	15058960	15070925
insulin receptor substrate 1 isoform X3	106667510	scaffold2	15058960	15070925
spermine oxidase-like	106667560	scaffold2	15076243	15078059
long-chain-fatty-acid--CoA ligase 5 isoform X2	106667535	scaffold2	15098016	15169135
long-chain-fatty-acid--CoA ligase 5 isoform X1	106667535	scaffold2	15098368	15169135
long-chain-fatty-acid--CoA ligase 5 isoform X1	106667535	scaffold2	15098368	15169135
long-chain-fatty-acid--CoA ligase 5 isoform X3	106667535	scaffold2	15100973	15169135
long-chain-fatty-acid--CoA ligase 5 isoform X4	106667535	scaffold2	15124942	15169135
long-chain-fatty-acid--CoA ligase 5 isoform X5	106667535	scaffold2	15146368	15169135
golgin subfamily B member 1-like isoform X3	106668040	scaffold2	15171305	15241442
golgin subfamily B member 1-like isoform X2	106668040	scaffold2	15171305	15241442
golgin subfamily B member 1-like isoform X1	106668040	scaffold2	15171305	15241442
golgin subfamily B member 1-like isoform X1	106668040	scaffold2	15171305	15241442
golgin subfamily B member 1-like isoform X1	106668040	scaffold2	15171305	15241442
golgin subfamily B member 1-like isoform X1	106668040	scaffold2	15171305	15241442
golgin subfamily B member 1-like isoform X1	106668040	scaffold2	15171305	15241442
golgin subfamily B member 1-like isoform X4	106668040	scaffold2	15171305	15214928
uncharacterized protein LOC106668082 isoform X1	106668082	scaffold2	15258093	15260047
uncharacterized protein LOC106668082 isoform X1	106668082	scaffold2	15258093	15260047
uncharacterized protein LOC106668082 isoform X2	106668082	scaffold2	15258377	15260047
39S ribosomal protein L12	mitochondrial-like	106670731	scaffold2	15263352	15267122
zinc finger protein 513-like	106666667	scaffold2	15270181	15270819
uncharacterized protein LOC106670265	106670265	scaffold2	15300941	15450337
proteasome inhibitor PI31 subunit	106667956	scaffold2	15505107	15513020
kinesin-like protein KIF13B isoform X1	106667945	scaffold2	15513679	15708075
kinesin-like protein KIF13A isoform X3	106667945	scaffold2	15513679	15708075
kinesin-like protein KIF13B isoform X2	106667945	scaffold2	15513679	15708075
28S ribosomal protein S28	mitochondrial	106669878	scaffold2	15715700	15726581
uncharacterized protein LOC106669871	106669871	scaffold2	15723196	15723778
26S proteasome non-ATPase regulatory subunit 13-like	106669864	scaffold2	15725453	15747966
26S proteasome non-ATPase regulatory subunit 13-like	106670799	scaffold2	15802492	15803710
suppressor of lurcher protein 1-like	106666907	scaffold2	16572083	16588120
zinc finger protein 26-like	106666676	scaffold2	16598889	16616929
ubiquitin carboxyl-terminal hydrolase 15-like isoform X2	106668434	scaffold2	16617167	16638289
ubiquitin carboxyl-terminal hydrolase 15-like isoform X1	106668434	scaffold2	16617167	16638289
ubiquitin carboxyl-terminal hydrolase 15-like isoform X3	106668434	scaffold2	16617167	16633594
viral IAP-associated factor homolog	106670500	scaffold2	16641598	16662503
ATP-dependent RNA helicase vasa	isoform A-like	106670381	scaffold2	16803199	16804692
leucine-rich repeat-containing protein 4C-like	106670218	scaffold2	17506449	17508191
leucine-rich repeat-containing protein 4C-like	106670218	scaffold2	17506449	17508191
leucine-rich repeat-containing protein 4C-like	106670218	scaffold2	17506449	17508191
leucine-rich repeat-containing protein 4C-like	106670218	scaffold2	17506449	17508191
leucine-rich repeat-containing protein 4C-like	106670218	scaffold2	17506449	17508191
leucine-rich repeat-containing protein 4C-like	106670218	scaffold2	17506449	17508191
leucine-rich repeat-containing protein 4C-like	106670218	scaffold2	17506449	17508191
leucine-rich repeat-containing G-protein coupled receptor 4-like	106670111	scaffold2	17654050	17667292
leucine-rich repeat-containing G-protein coupled receptor 4-like	106670111	scaffold2	17654050	17667292
leucine-rich repeat-containing G-protein coupled receptor 4-like	106670111	scaffold2	17654050	17667292
uncharacterized protein LOC106666835	106666835	scaffold2	17722051	17749015
diamine acetyltransferase 2-like	106666868	scaffold2	17829266	17830322
nodal modulator 1	106667170	scaffold2	17832895	17859659
sorting nexin-17	106667175	scaffold2	17844870	17884470
cytochrome b-c1 complex subunit 7	106667185	scaffold2	17888904	17892683
uncharacterized protein LOC106667190	106667190	scaffold2	17893414	17893557
lipoyltransferase 1	mitochondrial	106667181	scaffold2	17893681	17900117
atrial natriuretic peptide-converting enzyme-like isoform X3	106670029	scaffold2	17964940	18114585
atrial natriuretic peptide-converting enzyme-like isoform X5	106670029	scaffold2	17964940	18114585
atrial natriuretic peptide-converting enzyme-like isoform X1	106670029	scaffold2	18048734	18114585
uncharacterized protein LOC106670029 isoform X2	106670029	scaffold2	18048734	18114585
atrial natriuretic peptide-converting enzyme-like isoform X4	106670029	scaffold2	18073403	18114585
tyrosine-protein kinase shark	106669647	scaffold2	18118659	18131694
uncharacterized protein LOC106669406	106669406	scaffold2	18136670	18148888
slit homolog 1 protein-like	106669501	scaffold2	18165885	18167306
prolyl 3-hydroxylase OGFOD1 isoform X1	106669478	scaffold2	18169149	18173178
prolyl 3-hydroxylase sudestada1 isoform X2	106669478	scaffold2	18169422	18173178
prolyl 3-hydroxylase sudestada1 isoform X3	106669478	scaffold2	18169540	18173178
prolyl 3-hydroxylase sudestada1 isoform X3	106669478	scaffold2	18169540	18173178
uncharacterized protein LOC106669508 isoform X1	106669508	scaffold2	18173456	18176989
uncharacterized protein LOC106669508 isoform X3	106669508	scaffold2	18173456	18176989
uncharacterized protein LOC106669508 isoform X2	106669508	scaffold2	18173717	18176989
proteasome subunit beta type-5-like	106670460	scaffold2	18180237	18184379
CMP-sialic acid transporter 1	106668378	scaffold2	18187179	18191603
protein numb isoform X1	106668367	scaffold2	18196382	18261577
protein numb isoform X2	106668367	scaffold2	18196382	18201965
uncharacterized protein LOC106668388	106668388	scaffold2	18254328	18254841
uncharacterized protein LOC106668362	106668362	scaffold2	18277481	18281189
Bloom syndrome protein homolog	106669964	scaffold2	18346646	18359226
sodium channel protein para isoform X1	106667833	scaffold2	18435119	18463718
sodium channel protein para isoform X5	106667833	scaffold2	18435119	18463718
sodium channel protein para isoform X4	106667833	scaffold2	18435119	18463718
sodium channel protein para isoform X2	106667833	scaffold2	18435119	18463718
sodium channel protein para isoform X3	106667833	scaffold2	18435119	18463718
sodium channel protein para isoform X6	106667833	scaffold2	18435119	18463718
sodium channel protein para isoform X7	106667833	scaffold2	18435119	18457438
glycosylated lysosomal membrane protein B-like	106668853	scaffold2	18467851	18475390
E3 ubiquitin-protein ligase RNF126-B isoform X1	106668862	scaffold2	18475839	18484480
E3 ubiquitin-protein ligase RNF126-B isoform X1	106668862	scaffold2	18475839	18484480
E3 ubiquitin-protein ligase RNF126-B isoform X1	106668862	scaffold2	18475839	18484480
E3 ubiquitin-protein ligase RNF126-B isoform X3	106668862	scaffold2	18475839	18484480
E3 ubiquitin-protein ligase RNF126-B isoform X2	106668862	scaffold2	18475839	18484480
E3 ubiquitin-protein ligase RNF126-B isoform X2	106668862	scaffold2	18475839	18484480
E3 ubiquitin-protein ligase RNF126-B isoform X4	106668862	scaffold2	18475839	18484480
inorganic pyrophosphatase	106670457	scaffold2	18489936	18496034
oxysterol-binding protein-related protein 11	106668508	scaffold2	18497665	18498602
AP2-associated protein kinase 1 isoform X1	106668495	scaffold2	18503008	18530373
AP2-associated protein kinase 1 isoform X2	106668495	scaffold2	18516367	18530373
uncharacterized protein LOC106666757	106666757	scaffold2	18533816	18535084
mitochondrial import inner membrane translocase subunit Tim23-like isoform X2	106670296	scaffold2	18535507	18542960
mitochondrial import inner membrane translocase subunit Tim23-like isoform X1	106670296	scaffold2	18538675	18542960
protein spaetzle isoform X1	106670141	scaffold2	18560375	18568113
protein spaetzle isoform X2	106670141	scaffold2	18560375	18568113
neuropeptide Y receptor	106669850	scaffold2	18628926	18833108
MICOS complex subunit MIC10-like	106670836	scaffold2	18836539	18837016
rap guanine nucleotide exchange factor 6 isoform X7	106668129	scaffold2	18841671	19154992
rap guanine nucleotide exchange factor 6 isoform X6	106668129	scaffold2	18841671	19154992
rap guanine nucleotide exchange factor 6 isoform X3	106668129	scaffold2	18841671	19154992
rap guanine nucleotide exchange factor 6 isoform X5	106668129	scaffold2	18841671	19154992
rap guanine nucleotide exchange factor 6 isoform X1	106668129	scaffold2	18841671	19154992
rap guanine nucleotide exchange factor 2 isoform X4	106668129	scaffold2	18841671	18970456
rap guanine nucleotide exchange factor 2 isoform X4	106668129	scaffold2	18841671	18970456
rap guanine nucleotide exchange factor 2 isoform X9	106668129	scaffold2	18841671	18905266
rap guanine nucleotide exchange factor 2 isoform X8	106668129	scaffold2	18841671	18884007
rap guanine nucleotide exchange factor 6 isoform X2	106668129	scaffold2	18844626	19154992
tachykinin-like peptides receptor 99D	106669439	scaffold2	19206973	19416226
uncharacterized protein LOC106669447	106669447	scaffold2	19546190	19552962
uncharacterized protein LOC106670628 isoform X1	106670628	scaffold2	19745061	19891524
uncharacterized protein LOC106670628 isoform X2	106670628	scaffold2	19745061	19891524
polycomb group protein Psc-like	106669930	scaffold2	20167401	20174641
uncharacterized protein LOC106666682	106666682	scaffold2	20706552	20708491
polycomb group protein Psc-like	106670190	scaffold2	20815269	20898623
uncharacterized protein LOC106666699	106666699	scaffold2	21031066	21032287
facilitated trehalose transporter Tret1-like isoform X1	106669028	scaffold2	21048813	21067082
facilitated trehalose transporter Tret1-like isoform X2	106669028	scaffold2	21048813	21066494
facilitated trehalose transporter Tret1-like isoform X3	106669028	scaffold2	21048813	21054894
facilitated trehalose transporter Tret1-like isoform X3	106669028	scaffold2	21048813	21054894
facilitated trehalose transporter Tret1-like isoform X3	106669028	scaffold2	21048813	21054894
facilitated trehalose transporter Tret1-like isoform X3	106669028	scaffold2	21048813	21054894
facilitated trehalose transporter Tret1-like isoform X3	106669028	scaffold2	21048813	21054894
facilitated trehalose transporter Tret1-like	106669069	scaffold2	21079556	21083260
facilitated trehalose transporter Tret1-like	106669069	scaffold2	21079556	21083260
facilitated trehalose transporter Tret1-like	106669069	scaffold2	21079556	21083260
RNA-binding protein pno1	106666719	scaffold2	21088012	21088704
zinc finger protein 493-like	106669935	scaffold2	21092085	21093496
zinc finger protein 493-like	106669935	scaffold2	21092085	21093496
protein phosphatase 1 regulatory subunit 7-like	106669945	scaffold2	21094197	21103193
40S ribosomal protein S14	106670307	scaffold2	21110950	21111535
protein argonaute-3	106670061	scaffold2	21113259	21126919
protein argonaute-3	106670061	scaffold2	21113259	21126919
glutathione S-transferase 1-1-like	106666926	scaffold2	21129642	21130758
dihydrolipoyllysine-residue acetyltransferase component of pyruvate dehydrogenase complex	mitochondrial	106670387	scaffold2	21138588	21143007
sentrin-specific protease 8	106670606	scaffold2	21148481	21149128
ATP-dependent DNA helicase PIF1-like	106666709	scaffold2	21157214	21158944
ATP-dependent DNA helicase PIF1-like	106666715	scaffold2	21170381	21182563
uncharacterized protein LOC106669264 isoform X2	106669264	scaffold2	21184415	21197606
uncharacterized protein LOC106669264 isoform X1	106669264	scaffold2	21184415	21189138
transmembrane protein 138 isoform X1	106669292	scaffold2	21201435	21203364
transmembrane protein 138 isoform X2	106669292	scaffold2	21201435	21203364
lysine-specific demethylase 8-like	106669245	scaffold2	21203674	21205251
lysine-specific demethylase 8-like	106669245	scaffold2	21203674	21205251
zinc finger protein 346-like isoform X1	106669276	scaffold2	21207992	21213472
zinc finger protein 346-like isoform X2	106669276	scaffold2	21207992	21213472
zinc finger protein 346-like isoform X3	106669276	scaffold2	21207992	21213404
androgen-dependent TFPI-regulating protein-like	106670246	scaffold2	21222924	21227010
chloride intracellular channel exc-4	106670249	scaffold2	21232772	21266421
peptidyl-prolyl cis-trans isomerase-like 4	106667451	scaffold2	21270256	21297228
pre-mRNA-splicing factor syf2	106667481	scaffold2	21297841	21301433
uncharacterized protein LOC106667470	106667470	scaffold2	21304843	21320582
trichohyalin-like isoform X1	106667438	scaffold2	21336766	21340667
trichohyalin-like isoform X2	106667438	scaffold2	21336766	21340667
tRNA-splicing endonuclease subunit Sen2	106667462	scaffold2	21343496	21347188
COX assembly mitochondrial protein homolog	106667492	scaffold2	21349529	21352804
3-hydroxyisobutyryl-CoA hydrolase	mitochondrial	106669424	scaffold2	21354382	21355771
methionine aminopeptidase 1-like	106669416	scaffold2	21356206	21360677
uncharacterized protein LOC106670772	106670772	scaffold2	21364437	21369094
MICOS complex subunit Mic10-like	106664041	scaffold18	2277189	2285330
MICOS complex subunit MIC10-like	106663966	scaffold18	2294841	2298959
acid sphingomyelinase-like phosphodiesterase 3a	106664028	scaffold18	2387452	2663767
acid sphingomyelinase-like phosphodiesterase 3a	106664028	scaffold18	2387452	2663767
nucleic-acid-binding protein from mobile element jockey-like	106663959	scaffold18	2764607	2774703
cytochrome P450 6B5-like	106663983	scaffold18	3404836	3440903
cytochrome P450 6B1-like	106663982	scaffold18	3456406	3461345
probable cytochrome P450 6a14	106663984	scaffold18	3476053	3495873
cytochrome P450 6B1-like	106663981	scaffold18	3480876	3508711
cytochrome P450 6B1-like	106663981	scaffold18	3480876	3508711
cytochrome P450 6B1-like	106663981	scaffold18	3480876	3508711
mitochondrial import inner membrane translocase subunit Tim13	106663979	scaffold18	3702364	3705878
RNA-binding protein 33-like isoform X2	106663977	scaffold18	3709251	3800150
RNA-binding protein 33-like isoform X1	106663977	scaffold18	3709251	3800150
cysteine-rich protein 1-like	106663980	scaffold18	3807389	3828451
uncharacterized protein LOC106663967	106663967	scaffold18	3867771	3868634
protein pangolin	isoforms A/H/I/S isoform X6	106664004	scaffold18	3963892	4305757
protein pangolin	isoforms A/H/I/S isoform X7	106664004	scaffold18	3963892	4305757
uncharacterized protein LOC106664004 isoform X1	106664004	scaffold18	4274631	4305757
uncharacterized protein LOC106664004 isoform X2	106664004	scaffold18	4274631	4305757
uncharacterized protein LOC106664004 isoform X3	106664004	scaffold18	4274631	4305757
tigger transposable element-derived protein 5 isoform X4	106664004	scaffold18	4274631	4303939
tigger transposable element-derived protein 5 isoform X5	106664004	scaffold18	4274631	4303939
uncharacterized protein LOC106664025	106664025	scaffold18	4313179	4317675
uncharacterized protein LOC106664026	106664026	scaffold18	4317756	4320356
DNA-directed RNA polymerase III subunit RPC1	106663995	scaffold18	4323966	4335150
serine--tRNA ligase	mitochondrial-like	106663996	scaffold18	4335252	4336597
PAX-interacting protein 1-like	106663994	scaffold18	4339843	4344192
Werner syndrome ATP-dependent helicase-like	106663997	scaffold18	4346092	4356370
scavenger receptor class B member 1-like isoform X1	106663998	scaffold18	4357027	4412635
scavenger receptor class B member 1-like isoform X2	106663998	scaffold18	4357027	4385399
scavenger receptor class B member 1-like isoform X3	106663998	scaffold18	4357027	4368406
STAM-binding protein isoform X1	106663999	scaffold18	4412758	4432536
STAM-binding protein isoform X2	106663999	scaffold18	4427438	4432536
serine-rich 25 kDa antigen protein-like	106664016	scaffold18	4436385	4457519
CDGSH iron-sulfur domain-containing protein 2 homolog	106664027	scaffold18	4458119	4465498
uncharacterized protein LOC106664034 isoform X1	106664034	scaffold18	4469635	4472766
uncharacterized protein LOC106664034 isoform X1	106664034	scaffold18	4469635	4472766
uncharacterized protein LOC106664034 isoform X1	106664034	scaffold18	4469635	4472766
uncharacterized protein LOC106664034 isoform X1	106664034	scaffold18	4469635	4472766
uncharacterized protein LOC106664034 isoform X2	106664034	scaffold18	4469635	4472766
uncharacterized protein LOC106664034 isoform X2	106664034	scaffold18	4469635	4472766
high-affinity choline transporter 1 isoform X1	106664045	scaffold18	4520025	4571177
high-affinity choline transporter 1 isoform X2	106664045	scaffold18	4525493	4571177
pro-resilin	106664030	scaffold18	4576437	4599531
vesicular acetylcholine transporter	106664035	scaffold18	4868160	4870052
choline O-acetyltransferase isoform X1	106664013	scaffold18	5037691	5062423
choline O-acetyltransferase isoform X2	106664013	scaffold18	5037691	5062423
ethanolamine-phosphate phospho-lyase	106664015	scaffold18	5065540	5072027
heparan-alpha-glucosaminide N-acetyltransferase-like	106664032	scaffold18	5081341	5084992
tctex1 domain-containing protein 2-like	106664042	scaffold18	5087414	5092710
parkin coregulated gene protein homolog	106663989	scaffold18	5097435	5098553
uncharacterized protein LOC106663986 isoform X2	106663986	scaffold18	5098804	5115009
uncharacterized protein LOC106663986 isoform X1	106663986	scaffold18	5098804	5114196
proteoglycan 4 isoform X2	106663988	scaffold18	5117094	5166454
serine/arginine repetitive matrix protein 1 isoform X1	106663988	scaffold18	5117094	5166454
serine/arginine repetitive matrix protein 1 isoform X1	106663988	scaffold18	5117094	5166454
serine/arginine repetitive matrix protein 1 isoform X3	106663988	scaffold18	5117094	5130525
heparan-alpha-glucosaminide N-acetyltransferase-like	106663961	scaffold18	5257952	5261452
uncharacterized protein LOC106663962	106663962	scaffold18	5327108	5414775
uncharacterized protein LOC106663992	106663992	scaffold18	5456583	5457200
uncharacterized protein LOC106663992	106663992	scaffold18	5456583	5457200
uncharacterized protein LOC106663992	106663992	scaffold18	5456583	5457200
cGMP-dependent protein kinase	isozyme 1-like isoform X1	106663991	scaffold18	5503505	5629372
cGMP-dependent protein kinase	isozyme 1-like isoform X2	106663991	scaffold18	5503505	5629372
cGMP-dependent protein kinase	isozyme 1-like isoform X3	106663991	scaffold18	5543487	5629372
reversion-inducing cysteine-rich protein with Kazal motifs isoform X2	106664010	scaffold18	5651966	6015243
reversion-inducing cysteine-rich protein with Kazal motifs isoform X1	106664010	scaffold18	5651966	6015243
reversion-inducing cysteine-rich protein with Kazal motifs isoform X3	106664010	scaffold18	5651966	5980295
uncharacterized protein LOC106664012	106664012	scaffold18	6023217	6045694
uncharacterized protein LOC106664011	106664011	scaffold18	6075297	6084176
UPF0047 protein YjbQ	106664020	scaffold18	6093354	6121279
metabotropic glutamate receptor 8-like	106664043	scaffold18	6139942	6191432
